# Supplementary material for: Active nNOS Is Required for Grp94-Induced Antioxidant Cytoprotection: A Lesson from Myogenic to Cancer Cells
Source: Int J Mol Sci. 2022 Mar 8;23(6):2915. doi: 10.3390/ijms23062915 (PMC8954037; doi:10.3390/ijms23062915)
Supplement: Supplementary file 1 [file ijms-23-02915-s001.zip]

Archive with 1 entries (1 files):
- ijms-1570404-supplementary.pdf
